# Supplementary material for: Electron Paramagnetic Resonance Study of Radiation-Induced Defects in Ba3(PO4)2
Source: Molecules. 2026 Mar 20;31(6):1045. doi: 10.3390/molecules31061045 (PMC13029406; doi:10.3390/molecules31061045)
Supplement: Supplementary file 1 [file molecules-31-01045-s001.zip]

Archive with 1 entries (1 files):
- molecules-4198761-supplementary.pdf
